# Supplementary material for: Synergetic Effect of Potassium Oxysalts on Combustion and Ignition of Al/CuO Composites
Source: Nanomaterials (Basel). 2021 Dec 12;11(12):3366. doi: 10.3390/nano11123366 (PMC8705615; doi:10.3390/nano11123366)
Supplement: Supplementary file 1 [file nanomaterials-11-03366-s001.zip]

Archive with 1 entries (1 files):
- nanomaterials-1475630-supplementary.pdf
